# Supplementary material for: Psychometric Evidence of the Pap Smear Test and Cervical Cancer Beliefs Scale (CPC-28) in Aymara Women from Chile
Source: Int J Environ Res Public Health. 2025 Jun 27;22(7):1025. doi: 10.3390/ijerph22071025 (PMC12294242; doi:10.3390/ijerph22071025)
Supplement: Supplementary file 1 [file ijerph-22-01025-s001.zip]

Archive with 1 entries (1 files):
- ijerph-3607497-supplementary.pdf
